# Supplementary material for: Embryonic exposure to fentanyl induces behavioral changes and neurotoxicity in zebrafish larvae
Source: PeerJ. 2022 Dec 15;10:e14524. doi: 10.7717/peerj.14524 (PMC9760023; doi:10.7717/peerj.14524)
Supplement: Supplemental Information 2 [file peerj-10-14524-s002.xlsx]

## Sheet: 5 dpf
5 dpf light period (mm)					5 dpf drak period (mm)					Time (min)	Control																								0.1 mg/L
Control	0.1 mg/L	1.0 mg/L	5.0 mg/L		Control	0.1 mg/L	1.0 mg/L	5.0 mg/L		2	135.724	79.4117	346.153	177.634	250.622	342.848	267.274	240.088	301.51	217.739	167.339	236.84	0.8844	97.0587	423.075	217.108	306.316	419.036	326.668	293.44	368.512	266.125	204.525	289.472	291.284	174.201	8.29651	268.281	280.613	194.219	150.42	284.383	263.236	295.293	239.722	229.163	356.014	212.913	10.1402
839.837	221.188	95.6662	21.6985		3151.73	3795.96	1629.11	323.954		4	226.786	60.2605	301.783	208.162	356.946	278.293	271.307	242.804	320.995	235.247	103.895	249.642	7.1824	73.6517	368.845	254.42	436.268	340.135	331.597	296.76	392.327	287.525	126.983	305.118	261.455	203.296	4.03387	239.378	280.811	184.206	83.1236	279.045	227.849	345.765	262.184	205.3	319.557	248.472	4.93029
1391.26	595.953	155.269	93.5754		3790.67	3042.87	2497.69	625.485		6	214.565	82.9753	258.733	224.867	362.934	327.769	244.084	249.496	286.779	245.008	141.103	258.979	62.2466	101.414	316.229	274.837	443.586	400.607	298.324	304.94	350.507	299.454	172.459	316.531	229.748	190.282	16.8239	224.101	266.184	217.602	69.0773	196.474	220.245	196.649	227.372	220.672	280.804	232.567	20.5625
1333.24	81.2532	108.697	117.132		3163.84	82.0809	2731.78	2182.2		8	175.382	106.45	192.35	165.728	268.964	175.489	257.103	240.577	255.915	253.246	131.746	260.527	14.3559	130.106	235.094	202.556	328.734	214.487	314.237	294.039	312.785	309.524	161.024	318.423	206.175	23.4889	6.74551	201.607	237.659	241.537	101.192	224.216	57.1929	0	179.417	64.2352	251.991	28.7087	8.24451
2747.17	594.676	157.975	162.999		2816.92	1670.36	2435.5	-		10	138.334	39.4797	301.386	226.141	378.245	225.966	244.217	233.568	292.37	219.96	152.955	274.433	12.4441	48.2529	368.36	276.395	462.299	276.18	298.487	285.472	357.341	268.84	186.945	335.418	169.916	0	2.87249	227.501	285.792	211.008	186.899	304.158	0	0	177.763	178.266	207.674	0	3.51083
325.278	152.049	222.221	241.599		2642.85	3269.31	1294.17	927.772		12	11.7779	18.5851	24.8465	15.3098	15.4891	21.4988	20.6739	270.362	40.1043	103.881	108.628	51.1155	0	22.7151	30.3679	18.712	0	26.2763	0	330.442	0	126.965	132.768	62.4745	8.89274	2.14025	9.44388	16.4849	13.7272	20.6945	36.8774	63.4339	5.63559	0	17.7458	12.3018	10.8689	2.61587	11.5425
2329.91	824.239	102.298	-		2988.97	2999.24	2741.15	-		14	7.1824	2.91186	174.334	7.63429	4.4564	0.834452	21.2224	239.787	7.2554	0.739934	216.213	60.3404	0	3.55894	213.074	9.3308	0	1.01989	0	293.073	0	0.904364	264.261	73.7494	47.5683	0	3.07288	10.9383	4.43566	10.938	30.5767	0.371782	0.189565	0.820916	0.850096	2.84746	58.1391	0	3.75574
1964.99	825.786	659.626	864.592		3380.99	1848.39	4742.59	86.3645		16	3.1234	5.6355	200.639	0.829235	9.0753	3.4532	6.84605	240.775	1.71582	88.0077	218.311	74.9758	0	6.88784	245.225	1.01351	0	0	0	294.281	0	107.565	266.825	91.6372	13.1308	40.3165	0	100.39	6.75185	96.3036	0	0	0	4.47407	1.1414	9.74484	16.0488	49.2757	0
3005.43	308.842	919.564	73.7078		4132.88	4694.84	2589.38	1258.15		18	0.582206	13.4261	232.969	0.399455	1.52474	2.35795	110.14	251.757	0.402949	94.9131	150.007	113.311	0	16.4097	284.739	0.488223	0	2.88193	0	307.703	0	116.005	183.343	138.491	18.1257	226.291	0	217.7	6.49885	200.633	0.180113	0.182667	0.413684	0	5.38687	148.917	22.1537	276.577	0
2471.21	76.4146	413.894	585.484		4116.6	4544.43	3102.05	3286.66		20	2.49518	57.1442	142.509	3.4523	6.32227	1.21158	265.628	22.8119	0.373155	1.1231	202.361	97.5231	0	69.843	174.177	0	0	1.48082	0	27.8813	0	0	247.329	119.195	24.0341	196.607	0	170.405	7.11871	304.273	0.68882	0.379044	2.37493	0.398172	2.77095	232.246	29.3751	240.297	0
1781.45	135.453	176.193	7.85767		4197.66	4565.46	788.07	876.55		22	82.2457	258.701	3.3423	54.6043	11.2556	142.189	285.615	248.869	55.916	254.074	199.67	274.721	10.5225	316.191	0	66.7387	13.7568	173.787	349.085	304.173	68.3418	310.534	244.042	335.771	243.125	204.374	0	202.303	71.4866	324.282	24.5624	153.881	214.391	226.033	9.21015	315.921	297.153	249.79	0
1382.35	66.4875	95.0698	94.5668		2319.91	2749.72	3085.47	1741.61		24	165.712	240.768	1.1234	188.281	3.77136	64.0022	273.173	256.448	220.01	289.565	72.5014	319.933	2.5364	294.272	0	230.121	4.60944	78.225	333.877	313.436	268.902	353.913	88.6128	391.029	253.026	204.181	0	187.708	53.6778	299.84	132.595	321.981	284.233	319.546	122.251	268.884	309.254	249.555	0
2059.05	601.926	38.1301	107.852		4401	3545.62	2217.95	149.416		26	176.18	239.036	1.2351	240.987	5.80959	1.63726	289.369	272.069	303.855	257.736	2.54711	331.276	5.3316	292.154	0	294.539	7.10061	2.0011	353.673	332.529	371.379	315.01	3.11313	404.894	253.218	188.628	0	192.313	46.3127	276.994	199.877	342.671	327.939	328.691	157.635	275.015	309.488	230.546	0
-	343.706	54.9293	496.388		3187.27	3536.75	871.469	-		28	163.351	211.659	2.0962	231.554	0.401209	14.3301	265.894	316.875	291.024	287.006	12.6794	269.25	199.651	258.695	2.56202	283.01	0.490367	17.5145	324.982	387.291	355.696	350.786	15.497	329.084	248.486	170.188	0	162.726	120.409	227.242	212.541	329.495	238.065	437.875	181.422	258.673	303.706	208.008	0
3518.34	722.956	2579.71	-		4030.19	3877.19	1966.45	1441.38		30	153.13	199.655	29.2188	200.638	0.37398	0.563302	227.138	218.588	293.097	219.21	44.7688	257.918	11.2231	244.023	35.7118	245.224	0.457086	0.68848	277.614	267.164	358.229	267.924	54.7174	315.233	241.776	136.938	2.09647	167.805	267.734	229.669	207.288	305.066	315.91	348.566	176.627	241.673	295.504	167.368	2.56235
-	311.392	141.262	432.802		2718.33	2009.44	1361.57	-		32	31.9846	50.6392	14.0326	35.4423	0.735337	4.5424	13.2926	140.268	28.3008	161.884	55.6853	147.87	0	61.8924	17.151	43.3183	0	0	16.2464	171.438	0	197.858	68.0597	180.73	6.40961	50.1332	0.826123	10.8148	37.1524	38.0372	89.0827	148.5	17.5941	45.8364	12.8608	62.2295	7.83397	61.2739	1.00971
2989.1	1097.83	154.025	503.777		3722.53	6116.81	2842.27	3061.11		34	2.92003	10.8135	3.02254	0.73053	1.2323	5.51423	2.1516	215.267	1.68844	100.177	102.866	72.2489	0	13.2165	3.69422	0.89287	0	6.73961	0	263.105	0	122.439	125.726	88.3042	1.13002	4.01347	0.992511	2.04718	1.1147	5.966	234.058	7.50857	0	5.92031	2.14582	25.8138	1.38114	4.90535	1.21307
-	1725.7	107.883	166.01		3404.94	4111.86	1571.88	433.657		36	0.958302	18.9638	7.98455	0.363304	0.384446	2.31949	2.3623	191.191	8.48195	150.263	237.991	37.0806	0	23.178	9.75889	0.444038	0	2.83493	0	233.679	0	183.655	290.877	45.3208	41.7054	1.20667	1.9762	1.78058	3.73661	0.371684	229.45	6.70538	2.97399	19.9324	1.30166	0	50.9732	1.47481	2.41536
1123.2	1416.3	61.2715	109.636		4000.5	3887.14	3623.79	114.726		38	2.71404	34.4244	33.1126	0.180433	3.06256	2.16181	12.3522	213.524	1.16186	138.2	216.688	28.1651	0	42.0742	40.471	0.220529	0	2.64221	0	260.974	0	168.912	264.84	34.4241	15.8743	0.41191	0.180299	1.33108	0.374176	0.746995	122.097	0	7.92452	14.2932	0.371395	0	19.4019	0.503446	0.220365
1904.56	245.75	333.097	1080.26		3622.32	1344.82	1635.64	300.623		40	1.2234	130.413	42.6698	33.5345	0.748185	2.93761	1.15811	72.3886	0.8798	91.4265	225.682	1.36919	0	159.393	52.152	0	0	3.59041	1.41547	88.475	0	111.743	275.834	1.67345	0	0	0	1.52428	1.52125	2.38133	0	0	11.1965	1.68232	0	0	0	0	0
1060.97	2669.97	157.292	242.726		4079.51	3833.71	3021.44	2578.33		42	37.8556	253.954	355.154	95.8131	3.63865	180.441	93.4659	288.428	172.532	328.824	190.38	292.808	46.268	310.388	434.077	117.105	4.44724	220.539	114.236	352.524	12.9515	401.896	232.686	357.876	15.3879	261.284	210.872	0.981	7.12744	262.663	0	188.173	329.865	33.7253	88.0376	174.104	18.8075	319.348	15.8297
1353.64	518.841	1304.09	96.7956		4201.53	2689.59	4322.77	1902.7		44	151.54	250.613	403.541	220.003	143.273	288.997	274.102	277.679	321.067	288.16	202.876	303.84	0.2158	306.305	493.217	268.893	175.111	353.219	335.014	339.385	21.2347	352.196	247.96	371.36	134.337	220.648	392.415	0	195.322	212.826	0	375.145	344.555	278.449	220.935	205.236	164.189	269.68	25.9535
2987.26	36.4461	70.2213	1415.81		5618	2264.66	3065.97	1729.75		46	212.009	248.913	355.971	201.504	262.763	271.429	239.418	318.726	331.137	297.889	183.605	299.003	9.1226	304.227	435.075	246.282	21.1549	331.747	292.622	389.554	9.15444	364.087	224.405	365.449	235.754	234.754	404.723	0	325.082	179.017	0	394.845	318.452	327.681	188.059	219.075	288.144	286.922	11.1888
356.177	384.198	1302.47	42.3539		4826.56	3083.35	6431.03	85.6273		48	218.129	201.928	288.95	228.821	328.417	276.819	249.362	323.507	302.096	267.785	186.021	257.22	66.6026	246.8	353.162	279.67	21.3988	338.335	304.776	395.397	0	327.293	227.359	314.38	245.946	230.192	369.228	0.372238	286.538	158.533	1.11921	268.039	322.714	384.154	208.18	197.014	300.6	281.346	0
-	507.66	897.8	518.686		5316.27	2900.48	2321.83	2477.69		50	201.909	155.857	222.64	195.219	331.495	271.881	201.688	160.142	301.289	251.395	98.7732	236.861	1.8121	190.491	272.116	238.601	15.1608	332.299	246.508	195.728	3.19059	307.261	120.723	289.497	269.281	166.096	368.243	0.398412	307.346	127.554	0	200.202	232.1	240.128	194.636	162.894	329.121	203.006	3.89961
										52	27.9448	140.823	34.518	29.9502	22.5777	138.316	30.5367	23.5326	14.7097	201.36	38.8849	120.666	0	172.117	42.1886	36.6058	0	169.054	0	28.762	0	246.106	47.5259	147.48	14.1098	13.6533	23.4404	1.24179	45.6567	6.88856	0	26.9956	15.1268	25.835	11.407	43.1139	17.2454	16.6873	28.6494
										54	12.2469	79.6037	3.38551	0.380177	11.1153	214.64	0.740946	0.363257	5.75913	67.4943	168.425	165.541	0	97.2935	4.13785	0.464661	0	262.338	0.9056	0.443981	0	82.4931	205.853	202.327	1.95634	1.20164	22.3361	0.183397	2.2818	2.9679	0	17.0338	1.8584	0.595565	0.187521	2.0497	2.39108	1.46868	27.2997
										56	81.4846	66.3928	1.2451	0.185244	15.3664	280.051	7.01081	1.52118	0.185387	41.0259	195.252	83.9839	0	81.1468	0	0.22641	0	342.285	8.56877	1.85922	0	50.1427	238.642	102.647	0	0	10.8595	0	0	46.5889	0.197348	6.29435	0	2.11989	2.1866	1.47504	0	0	13.2727
										58	151.61	18.1771	2.356	0.371273	11.6349	268.375	2.3512	1.87513	3.2342	4.90701	237.224	43.4484	0	22.2165	0	0.453779	0	328.013	0	2.29183	0	5.99745	289.94	53.1036	1.43609	0	0	0	5.63709	2.90563	0	0.553149	1.76504	0	1.11735	0.560745	1.75521	0	0
										60	205.058	91.917	2.4927	0.18466	2.76898	119.143	1.2351	10.0553	3.3453	4.21992	167.487	4.07838	0	112.343	3.04664	0.225696	0	145.619	0	12.2899	0	5.15768	204.707	4.98468	4.69524	0.383221	0	0.367539	0.837268	2.11768	0	0	1.71995	0	0.365452	0.434222	5.73862	0.468381	0
										62	249.439	265.117	166.863	47.3245	258.358	250.796	4.99249	174.147	85.2572	180.866	207.313	115.26	4.8694	324.031	203.943	57.8411	5.7715	306.528	6.10193	212.847	104.203	221.058	253.383	140.874	275.734	44.9999	2.13043	6.07494	131.716	120.073	37.7079	122.223	236.264	47.469	120.191	81.0633	337.008	54.9999	2.60385
										64	245.624	247.521	282.565	149.328	302.438	272.887	81.2033	242.14	171.45	219.627	194.482	267.15	10.2076	302.525	345.357	182.512	19.6462	333.529	99.2485	295.948	209.55	268.433	237.7	326.516	240.703	132.954	5.67778	2.47014	212.537	73.6295	224.232	331.304	233.097	179.746	200.552	176.395	294.193	162.5	6.9395
										66	275.06	231.053	276.681	160.046	250.397	249.754	126.551	258.237	278.896	221.46	171.544	301.818	36.1842	282.397	338.165	195.612	6.0409	305.254	154.673	315.623	340.872	270.674	209.666	368.888	275.69	222.466	0.61304	116.023	286.859	57.3117	214.229	279.594	240.553	314.031	230.913	190.132	336.954	271.902	0.749272
										68	238.249	224.715	232.279	185.5	227.199	205.036	181.855	196.312	272.747	217.636	164.281	213.691	291.193	274.651	283.897	226.722	17.6873	250.6	222.267	239.936	333.357	266	200.787	261.178	269.051	153.5	7.51496	237.873	313.27	73.2717	224.347	310.706	247.227	348.837	179.417	199.489	328.841	187.611	9.18496
										70	266.118	182.107	231.501	135.6	248.98	199.314	249.057	167.419	304.569	196.663	156.474	220.152	5.2557	222.575	282.945	165.734	14.3084	243.606	304.403	204.623	372.251	240.365	191.246	269.074	214.851	167.376	9.30897	226.274	316.958	76.4064	185.056	302.035	204.622	293.977	196.687	225.488	262.595	204.57	11.3776
[truncated: 57 more columns]

## Sheet: 10 dpf 
10 dpf light period (mm)					10 dpf drak period (mm)						Time in the central zone (s)					Entries into central zone					Crossed times					Time in the light (s)						Time (min)	Control
Control	0.1 mg/L	1.0 mg/L	5.0 mg/L		Control	0.1 mg/L	1.0 mg/L	5.0 mg/L			Control	0.1 mg/L	1.0 mg/L	5.0 mg/L		Control	0.1 mg/L	1.0 mg/L	5.0 mg/L		Control	0.1 mg/L	1.0 mg/L	5.0 mg/L		Control	0.1 mg/L	1.0 mg/L	5.0 mg/L			2	232.957	321.311	350.35	260.657	26.9708	245.002	391.48	282.221	289.926	168.95	185.01	254.007	284.725	392.713	428.206	318.581	32.9644
1137.75	-	456.871	1862.27		3214.11	3169.19	1843.95	1872.25			780.466	-	394.833	441.266		126	35	37	102		18	119	46	78		160.2	205.52	244.32	257.6			4	157.007	201.157	363.587	202.685	31.3805	190.102	361.047	266.477	299.474	157.726	91.0521	171.129	191.897	245.859	444.385	247.726	38.3539
2125.69	136.933	1870.26	1094.84		4526.38	-	2635.16	1215.64			166.633	278.066	360.7	658.433		57	66	55	88		20	21	38	9		154.76	151.92	211.84	241.52			6	105.579	205.713	209.55	63.7598	39.1575	153.914	290.021	252.255	276.39	131.359	116.642	114.355	129.041	251.427	256.116	77.9286	47.8591
1143.19	-	221.643	1005.63		3435.82	3757.32	2978.31	1923.35			757.866	279.466	-	125.767		126	85	94	51		15	51	21	5		164.96	233.56	139.08	-			8	96.4404	168.689	72.7417	95.6646	42.3542	125.13	220.224	201.955	211.1	69.1078	104.293	130.033	117.872	206.175	88.9065	116.923	51.7662
1009.36	176.475	-	905.741		2785.01	2765.97	1148.04	1518.68			765.499	463.9	-	634.766		71	84	37	62		14	32	20	29		168.44	244.08	220.36	245.2			10	121.282	129.732	84.2614	93.4848	30.621	111.901	75.224	166.003	213.823	98.6103	5.4518	73.2858	148.234	158.562	102.986	114.259	37.4256
395.828	1165.85	-	914.332		689.777	3087.37	-	2162.32			1149.13	440.7	485.866	208.2		57	69	-	40		14	29	34	23		149.8	146.32	239.28	258.72			12	23.0391	114.009	17.8095	9.811	21.2987	85.066	18.3118	37.3485	21.511	15.3386	1.9758	37.7771	28.1589	139.345	21.7671	11.9912	26.0317
1211.9	2908.29	818.202	2625.42		2521.94	1676.3	1723.46	3297.95			903.466	249.266	617.599	144.833		136	68	44	50		15	23	36	50		194.88	357.56	257.04	259.52			14	32.8853	175.997	109.596	0	34.0287	123.756	91.1259	93.9051	99.3402	1.8665	0	42.6375	40.1931	215.107	133.95	0	41.5907
1026.9	2136.14	1323.52	433.99		3861.75	1005.65	2415.81	2870.02			328.533	-	356.4	456.433		99	48	66	73		38	10	68	50		156.16	160.92	179.4	233.92			16	75.2339	146.356	97.0065	12.1801	16.2815	102.913	111.09	145.881	168.338	2.8683	0.6581	80.9351	91.9525	178.88	118.564	14.8867	19.8997
1790.16	157.765	320.362	823.338		3265.97	2644.01	594.443	1470.19			508.633	801.833	284.566	381.8		100	71	16	50		16	35	28	39		144.2	276.76	255.76	248.72			18	132.221	167.268	135.787	108.416	18.2083	123.833	129.346	171.941	145.714	2.0868	86.3433	105.967	161.603	204.438	165.963	132.508	22.2545
1549.47	2136.14	630.98	1594.34		3798.63	2996.08	1136.79	2435.09			823.199	-	-	436.533		179	20	64	109		22	17	10	43		162.4	169.92	314.92	215.16			20	135.954	160.988	102.373	146.704	13.798	117.044	132.104	195.061	156.56	3.5979	176.956	94.9158	166.166	196.764	125.123	179.304	16.8642
88.5636	-	1394.81	1076.93		3468.07	2301.72	2189.24	2088.35			610.966	1243.3	340.133	504.833		75	19	50	95		14	10	24	21		183	374.24	230.4	292.88			22	228.445	384.307	319.271	220.892	120.423	215.047	309.618	216.453	381.726	270.542	359.243	321.476	279.211	469.709	390.221	269.978	147.183
1269.24	-	208.721	1272.95		4160.36	1903.73	2219.04	1379.14			433.366	649.466	-	278.066		71	42	62	62		18	26	34	44		160.32	272.4	263.6	325.04			24	242.438	381.978	298.043	192.502	41.9339	180.278	311.467	225.515	322.728	276.557	352.627	225.964	296.314	466.862	364.275	235.28	51.2525
946.42	144.501	308.044	466.762		2003.6	1116.27	2104.3	1331.56			617.733	225.7	386.066	332.633		84	39	49	31		23	21	54	37		212.48	85.48	201.56	279.08			26	190.084	306.109	282.443	207.198	59.8457	193.168	278.852	211.236	273.685	244.633	295.347	153.833	232.326	374.133	345.209	253.242	73.1447
1441.75	107.653	341.99	2353.74		3240.04	954.739	920.696	2363.36			607.733	400.366	408.1	280.233		137	35	46	86		42	62	28	54		131.8	122.24	270.32	190.92			28	100.633	249.943	234.256	207.954	71.4877	133.485	142.747	189.336	242.463	182.595	194.341	61.841	122.996	305.485	286.312	254.166	87.3739
776.288	230.762	933.432	426.7		2190.57	-	3245.98	829.973			1441.5	401.366	476.066	206.133		129	49	98	22		17	5	30	20		184.72	176.64	226.08	238.68			30	96.3198	234.005	222.513	140.29	42.542	84.6393	182.382	168.935	172.395	184.394	139.459	76.3971	117.724	286.005	271.961	171.466	51.9958
1090.34	-	1283.57	533.821		2053.3	2470.47	2674.07	2010.06			446.333	236.6	665.533	275.066		97	27	88	59		11	23	49	27		167.44	271.8	218.32	240.84			32	47.2781	104.947	39.2392	31.2912	40.303	30.5798	18.2788	19.4636	70.0061	21.3641	87.8933	22.128	57.7843	128.269	47.959	38.2448	49.2592
234.218	-	704.606	723.331		838.587	1760.91	1402.93	1809.84			293.4	376.033	366.366	364.066		20	65	53	45		5	18	76	22		154.04	246.08	208.04	238.64			34	55.5026	132.115	40.7287	68.9141	37.6982	75.3575	62.0119	100.08	101.677	0	113.055	45.5737	67.8365	161.473	49.7795	84.2283	46.0756
227.821	1016.06	2179.54	1358.59		1637.81	3075.48	2844.12	2828.56			516.433	291.633	288.833	290.5		78	50	77	78		17	35	35	14		166.8	239.2	273.88	263.08			36	72.8414	126.662	65.8654	106.547	35.8432	67.1276	47.7161	108.02	116.82	0	123.951	66.057	89.0284	154.809	80.5022	130.225	43.8084
964.081	310.707	474.452	620.518		2715.35	2945.29	685.703	2036.14			742.699	523.099	-	561.566		97	33	38	50		14	20	28	33		158.6	220.8	269	158.52			38	50.5179	134.863	81.8275	88.3004	14.4476	73.9866	80.5123	127.384	119.387	10.4429	156.352	76.5047	61.7441	164.833	100.011	107.923	17.6582
804.369	229.547	372.185	965.572		2684.99	1645.55	3182.01	1166.68			1065.33	-	791.399	540.666		89	44	63	72		25	28	49	54		141.44	193.12	282.48	181.04			40	71.6899	126.981	83.4183	61.7844	13.9789	63.377	95.3586	130.559	107.151	2.1241	158.173	83.6709	87.6209	155.199	101.956	75.5142	17.0853
1244.66	375.97	2664.14	229.123		2611.43	-	3061.85	1535.14			519.999	628.399	457.366	722.399		108	20	121	45		16	16	24	10		147.88	270.16	293.88	-			42	208.171	323.636	231.758	188.796	17.6671	191.495	260.195	238.439	306.909	238.662	346.907	210.814	254.431	395.556	283.26	230.75	21.5931
898.316	394.848	1124.54	1919.05		3351.54	2220.44	2481.78	1557.44			896.032	401.466	602.566	308.333		93	42	90	82		7	24	48	33		171.04	256.32	261.76	229.44			44	246.155	291.317	204.17	174.278	11.9458	222.276	275.003	206.83	287.03	245.546	294.977	80.2427	300.857	356.055	249.542	213.006	14.6004
418.286	249.587	1223.78	2384.87		1334.67	2343.22	1390.82	3605.32			1442.43	258.233	199.733	209.1		66	66	42	70		16	10	-	21		148.4	54.88	-	207.88			46	264.962	197.398	213.36	190.129	21.992	178.687	254.772	192.231	235.518	201.629	264.564	63.5816	323.842	241.264	260.774	232.379	26.8792
1280.67	201.655	911.286	-		3036.76	1997.88	2099.32	-			846.899	-	689.966	-		160	-	-	-		33	17	-	33		168.56	75.32	-	287.52			48	181.448	194	141.85	103.416	40.3985	105.784	217.855	175.853	180.073	173.691	163.289	48.5593	221.77	237.112	173.372	126.398	49.3759
409.59	223.152	-	-		808.833	764.555	-	-			351.233	237.866	-	-		33	-	-	-		17	40	-	122		201.4	251	-	180.2			50	169.158	144.719	91.2069	53.5622	31.1494	53.1208	122.735	118.867	78.7105	178.219	103.23	57.3427	206.748	176.879	111.475	65.4649	38.0714
																																52	45.4305	77.9861	53.2398	22.2547	38.2917	22.4568	7.5482	41.105	40.6065	18.8516	8.9677	27.3194	55.5261	95.3163	65.0708	27.2001	46.8009
																																54	64.8744	107.339	47.4952	50.9756	21.4498	40.0192	0.557	104.332	50.3146	0	1.5585	38.8545	79.291	131.193	58.0496	62.3035	26.2164
																																56	72.0755	113.286	47.5545	53.447	12.1192	45.6139	0.1816	106.79	68.0939	0	33.1598	39.0088	88.0923	138.46	58.1221	65.3241	14.8124
																																58	91.7127	101.851	49.5309	65.982	12.0772	63.5981	33.9334	120.611	58.764	0.7818	83.0564	45.9549	112.093	124.485	60.5377	80.6446	14.761
																																60	52.7175	122.475	57.4013	80.1445	26.4208	55.9837	96.1389	108.663	70.2413	0	110.213	44.4726	64.4325	149.691	70.1571	97.9543	32.292
																																62	234.167	355.501	209.98	190.075	56.7605	189.575	294.022	207.362	258.275	235.887	309.724	164.808	286.204	434.501	256.642	232.313	69.3739
																																64	226.479	357.781	196.288	194.565	12.6624	194.011	315.075	219.074	236.086	226.379	244.859	147.608	276.807	437.288	239.908	237.801	15.4762
																																66	230.819	234.114	199.946	212.762	18.8755	167.938	248.756	206.855	194.655	228.481	283.008	98.2656	282.111	286.14	244.378	260.042	23.0701
																																68	177.098	229.057	162.551	160.597	32.4321	114.275	140.602	188.1	135.906	128.382	240.079	48.8858	216.454	279.959	198.673	196.285	39.6393
																																70	96.3171	189.868	84.601	69.4999	40.6841	45.9705	121.484	174.285	112.611	105.669	152.663	43.6161	117.721	232.06	103.401	84.9443	49.7251
[truncated: 79 more columns]

## Sheet: 11 pdf
IID					NND					Entries into mirror zone					Time at mirror （s）
Control	0.1 mg/L	1.0 mg/L	5.0 mg/L		Control	0.1 mg/L	1.0 mg/L	5.0 mg/L		Control	0.1 mg/L	1.0 mg/L	5.0 mg/L		Control	0.1 mg/L	1.0 mg/L	5.0 mg/L
2.706	2.73	3.123	3.181		0.902	1.005	1.038	-		8	3	6	0		162.6	198.666	168.599	295.933
2.769	2.743	2.159	2.978		1.012	0.906	1.014	0.917		2	2	6	6		261.466	202.399	191.533	180.499
2.573	2.547	3.449	3.426		0.889	1.175	0.999	0.936		7	10	2	4		191	256.266	203.1	148.033
2.746	2.617	2.679	3.011		1.042	0.917	0.975	-		8	7	3	1		190.099	144.967	159.967	471.932
2.768	2.834	3.448	2.449		0.899	1.069	0.864	0.96		4	1	1	2		477.766	477.466	333.999	191.999
2.972	2.661	2.3	2.864		0.969	0.945	0.871	-		9	5	1	1		197.533	114.066	477.899	141.833
2.881	3.116	3.286	2.889		0.955	1.039	0.917	1.071		8	7	5	0		0	0	0	0
2.742	3.236	2.56	2.833		0.967	0.831	0.76	0.976		1	6	4	3		175.433	0	206.999	317.766
2.727	2.322	3.239	2.862		0.93	0.808	0.992	0.928		10	10	8	1		147.533	0	389.399	0
2.779	3.32	2.971	3.026		0.948	1.073	0.959	0.9		10	2	4	2		202.1	222	182.833	232.833
2.893	2.521	3.235	3.311		0.972	1.012	0.975	0.978		7	4	3	0		271.6	0	142.033	225.966
2.93	3.093	3.144	2.743		0.914	0.957	0.966	0.97		6	7	0	6		125.733	198.266	341.033	240.966
2.946	2.428	3.217	2.985		1.012	0.878	1.062	0.979
2.881	3.039	3.329	2.871		0.972	0.949	0.949	0.981
3.078	2.302	2.929	3.212		0.935	0.952	1.118	1.053
2.838	3.08	3.437	3.165		0.898	0.892	0.875	1.041
2.74	3.141	2.786	2.555		1.017	0.894	1.032	1.044
2.821	2.548	2.682	2.595		0.748	0.829	1.008	0.911
2.623	3.146	2.56	2.553		0.89	1.101	0.999	1.015
2.87	2.488	2.58	2.736		0.766	0.859	1.065	0.971
2.824	2.802	2.37	2.502		0.99	0.818	1.059	0.915
2.656	2.342	2.632	2.703		0.757	0.649	1.041	0.982
2.582	2.728	2.312	2.644		0.976	1.023	0.877	0.925
2.651	2.117	2.649	2.58		0.889	0.873	1.038
2.446	2.066	2.928	2.699		0.887	1.115	1.047	1.016
2.651	2.763	2.934	2.658		0.793	0.921	1.143	0.996
2.472	2.607	2.848	2.802		0.99	1.107	0.971	0.992
2.331	2.671	3.029	2.745		0.949	1.012	1.049	1.062
2.485	2.819	2.903	2.549		1.025	1.132	0.995	1.006
2.603	2.346	2.843	2.933		0.856	0.833	1.127	1.064
2.331	2.458	3.105	2.628		1.037	0.894	1.073	1.031
2.216	2.969	2.525	3.015		0.875	1.023	1.007	1.049
2.507	2.21	2.702	2.777
2.092	2.644	2.602	2.725
2.84	2.494	2.623	2.712
2.25	2.591	2.889	2.746
2.891	2.454	3.009	2.663
2.219	2.483	2.795	3.093
2.927	2.393	2.624	2.669
2.363	2.575	2.751	2.89
2.777	2.738	2.838	2.947
2.209	2.623	3.047	3.021
2.712	2.675	2.548	2.938
2.406	2.775	3.054	3.005
2.932	2.672	2.784	2.963
2.333	2.343	3.137	2.931
2.676	2.568	2.776	2.898
2.321	2.91	3.042	2.816

## Sheet: 14 dpf
14 dpf light period (mm)					14 dpf light period (mm)						Time (min)	Control										0.1 mg/L											1.0 mg/L												5.0 mg/L
Control	0.1 mg/L	1.0 mg/L	5.0 mg/L		Control	0.1 mg/L	1.0 mg/L	5.0 mg/L			2	13.3476	1.1201	15.9459	0.2345	0	0	0.347	4.3117	14.6468	6.3195	73.679	117.39	0.5939	0.3145	0.9654	65.4654	118.49	6.8323	37.3222	33.0296	60.9518	0	117.291	76.2355	0	82.2576	54.8186	0	25.756	0	30.5616	73.679	9.66	20.2977	76.9846	49.5868	37.3828	34.6181
257.262	118.793	87.9939	78.2648		60.207	100.317	468.654	171.747			4	25.3575	0.2012	1.0987	0.4588	0.2467	0	0.1235	19.1014	0	6.3671	52.936	51.8119	0.0123	0	23.6535	4.503	64.7946	4.7834	38.2948	2.2577	18.7716	3.3198	51.7038	28.7804	0	25.0041	28.2145	29.5638	4.4978	0.1024	33.9328	52.936	18.7871	25.8526	79.8692	139.687	27.8248	13.6212
75.2689	32.9203	430.546	309.217		248.575	102.584	532.846	635.664			6	12.1305	0.7921	1.223	0.2321	0.3457	0	0.5789	0	6.6768	2.2256	90.6156	54.2254	0.1235	0	21.086	0	43.8294	56.58	55.8508	0.0618	18.0751	13.1538	19.4667	8.6039	0.2017	18.0971	57.1915	62.985	6.8656	0	35.4503	90.6156	14.9557	2.7533	90.5376	18.6197	25.9952	31.146
116.13	25.4202	323.384	321.024		699.945	614.203	589.661	1077			8	15.4567	0.8253	0	0	0	0	0.4578	0	7.7284	2.5761	41.1295	5.4622	0	0	12.4965	0	85.6722	104.384	26.813	0	1.8207	2.5181	106.846	38.945	4.0024	14.4139	14.5192	21.0678	8.6771	1.2345	24.7284	41.1295	13.5751	0	79.2418	59.0083	28.7353	14.8768
148.473	16.5263	54.3372	293.716		159.127	109.267	114.44	905.05			10	23.9107	0	0	0	0	3.7704	0	0	11.9554	5.2419	50.6042	0	0.0235	0	19.4686	1.6839	45.2939	23.6584	35.0364	0.8537	0.5613	1.8122	69.5897	22.9473	10.5963	49.8231	20.3199	65.8495	1.4656	1.2311	31.4663	50.6042	21.7675	14.0061	25.4995	51.5449	21.3931	9.3707
103.595	114.813	185.048	166.639		7.29261	354.267	298.963	412.489			12	15.1991	28.4878	2.4495	28.5198	8.4631	15.8785	16.2051	17.6285	8.8243	14.1104	25.6894	0.8864	1.8048	23.7544	10.907	9.167	25.4594	12.6199	18.2982	5.4859	3.3511	8.3719	7.1136	44.8442	12.227	26.0116	33.364	0	9.4853	10.7833	8.9423	25.6894	72.228	22.6706	34.973	2.7209	16.9922	8.0995
27.6268	55.6883	430.669	392.161		97.8778	353.681	585.852	967.463			14	8.4791	0	0.4571	0.4103	0.6279	0	0	1.1315	4.4681	1.8665	31.4333	2.851	2.3461	0	5.9873	23.6664	43.5737	91.854	18.7103	13.0063	8.8391	0	9.6784	18.3405	0	22.4597	25.2409	0	1.037	12.8402	2.7641	31.4333	30.652	2.6578	43.5285	0	60.0158	1.9613
-	110.178	302.94	275.566		-	243.17	884.758	480.036			16	4.9029	0.2261	13.0603	0.1023	0	3.1256	0.2088	2.178	8.9816	0	23.2199	0	2.3123	0	7.0749	0.2064	37.8111	57.3428	15.1474	1.2594	0.0688	1.2707	3.9245	23.9462	0	0.2033	17.1786	2.4854	2.6293	2.0288	2.0878	23.2199	54.5321	0.6338	20.5079	57.0369	86.4706	9.6355
62.5001	386.333	77.4349	284.386		176.421	600.526	142.258	323.102			18	17.9874	2.9156	6.2181	0.1256	0.2	1.3612	0.2113	76.0427	12.1027	29.8355	70.545	0	1.235	0	2.9416	0	24.7089	6.3624	36.7433	0.6175	0	2.3518	74.5659	22.7786	0	0	23.7736	0	0.2073	0	23.5728	70.545	35.9854	0	20.8046	47.372	50.8532	16.4995
132.882	407.084	44.1833	229.297		516.26	615.383	348.629	365.693			20	33.8094	0	12.002	0.2346	0	0	0	16.7579	0	5.586	30.4071	0	0	2.2485	0	0	16.4133	10.5927	15.2036	0	0	0	2.8822	31.7868	0	22.8536	43.6997	49.3363	0.7261	0.7779	31.6548	30.4071	36.7742	33.2798	9.7285	3.0526	7.7476	17.2305
205.679	88.9034	196.411	253.656		104.552	205.634	1010.55	740.464			22	152.961	62.1001	132.863	70.8516	1	17.643	0	68.3064	142.912	76.2871	81.0518	85.8493	5.1057	55.7783	116.791	34.852	76.5247	143.688	98.9214	19.9788	40.2338	162.215	98.3474	95.4542	2.2678	30.3667	72.5985	156.114	27.3173	71.1055	111.676	81.0518	21.3154	42.4614	56.6837	183.816	132.145	35.7364
-	-	344.492	333.158		-	-	35.682	656.59			24	155.391	9.7046	61.0109	2.4497	1.4	2.1168	0	2.3567	108.201	37.5582	41.7429	120.739	0	24.5954	0	35.0146	26.1354	2.7284	20.8715	17.5073	51.9179	0.8317	37.7009	75.6067	27.9118	11.2016	30.08	126.955	0.4139	2.036	94.8308	41.7429	215.101	14.0331	27.3406	128.27	62.938	15.4772
											26	55.7707	1.6078	57.5433	4.534	1.3568	0	0.4504	0	0	0	12.0671	4.6602	0	7.5964	3.0658	44.8811	10.5899	6.5232	7.5665	22.4406	16.5138	22.9643	23.72	44.2455	0	17.8961	36.1597	52.1263	0	0.6703	85.2273	12.0671	156.365	17.3086	12.8902	51.8345	13.8124	28.2769
											28	12.0039	0.4577	5.0643	2.3466	0.9764	0.5678	0.6706	2.1823	8.5341	3.7614	39.6851	0.4209	0	4.6178	0	2.8336	42.4103	105.021	19.8426	1.4168	1.0848	8.9356	21.1246	26.5178	0.2115	26.8379	34.5034	72.5373	0	0.4742	64.3114	39.6851	47.9805	1.2778	24.3782	34.2876	29.3535	21.5602
											30	14.872	0.4048	1.9499	1.2356	0.1246	1.5699	0	0	8.411	3.327	55.2343	0.7006	0	3.3818	6.0848	0	18.1554	1.2922	30.6595	0	0.2335	1.2688	40.9939	23.1517	1.8641	41.711	59.6467	32.6848	0.9253	0.2168	48.034	55.2343	4.0318	19.4843	59.9828	15.3517	51.3259	55.5964
											32	17.7232	31.0526	3.4375	63.7817	0	1.5454	25.264	16.0195	10.5804	9.3817	22.2273	0	4.1523	14.4771	10.17	5.2988	69.0635	25.16	16.1987	4.7256	1.7663	20.976	5.7951	35.468	0.4087	45.2239	30.19	13.5733	15.6484	5.3203	7.9497	22.2273	12.5827	14.8616	42.317	3.3427	7.3512	7.6196
											34	12.0694	0	1.147	0.6525	0	0	0	0.2027	6.6082	2.2703	35.3675	4.7703	0	1.042	0	2.4038	12.3382	10.2512	17.6838	1.2019	2.3914	17.7896	4.5078	7.4212	0	0.215	36.1897	6.2718	0	0	1.976	35.3675	24.4978	0	0.4104	0.2019	5.8388	3.5817
											36	9.8434	0.2136	6.7768	0	0.2224	0	0	0.2133	8.3101	2.8411	19.6747	0.2108	0	0.4088	0	0.4157	20.5004	48.7401	9.8374	0.2079	0.2088	11.4116	5.1454	7.7885	0	8.8951	25.2467	69.613	0	0	13.3865	19.6747	7.0007	0.214	1.9193	36.7121	11.2078	3.3349
											38	10.3749	0	1.2713	0	0	0.206	0	0	5.8231	2.0097	17.6383	0	0	14.5447	0	0.2025	28.6845	13.3314	8.8192	0.1012	0.0675	0.8187	25.9513	16.2641	0	0	30.4205	12.5339	0	0	18.7456	17.6383	12.0386	0	77.3657	63.4558	6.8354	15.6959
											40	19.7433	0.2008	14.7603	0.5689	0.1231	0	0	0	17.2518	0	15.3758	2.5393	0	11.7348	4.869	9.3217	19.3093	8.245	10.1224	4.6608	3.9536	0	79.5732	25.6867	0	5.1856	29.3478	25.9003	0	0	5.9317	15.3758	21.1299	0	2.7538	22.1791	7.7214	24.5154
											42	81.703	42.2063	116.156	2.5955	0.5059	18.9992	0	127.517	98.9295	81.8152	93.425	80.8628	58.542	64.6752	26.552	53.5546	69.0563	35.95	59.9885	56.0483	44.8058	87.7482	74.7712	91.6325	33.8427	6.2887	48.3556	161.773	4.2025	125.178	109.371	193.425	14.095	0	49.342	156.838	157.109	41.8103
											44	53.482	28.1111	57.1127	1.2356	0.5462	0	0	85.3607	55.2974	46.886	52.6428	44.1511	0	9.6922	0	4.1363	17.1126	9.6379	26.3214	2.0682	16.0958	0.2165	23.7276	19.0463	11.5945	18.4079	40.5322	78.68	0	7.0321	93.3395	52.6428	182.407	1.1815	17.6327	105.97	64.8336	15.7697
											46	0.9102	4.8395	19.7599	2.6345	0.3467	0.4095	0	30.4844	0	10.298	51.0444	21.3712	0	7.412	2.5196	0	24.5829	15.5639	26.782	0	7.1237	0.7533	2.427	7.7644	1.2803	15.3849	36.4372	6.4582	0	3.7238	63.0404	51.0444	132.958	7.4703	42.571	6.0526	7.438	10.616
											48	0.2144	0	3.3443	1.4457	0.9764	1.4488	0	0	1.7794	1.076	90.2372	0	0	13.1963	7.0843	0	6.9525	1.1495	48.6608	0	0	21.6698	3.6984	20.6021	1.4906	3.7373	31.5062	0	0.2106	0	60.8608	90.2372	23.6269	55.3375	53.1633	2.4158	45.8798	55.3662
											50	13.1932	0.2526	0.9201	0	1.3567	1.6607	0	0	7.0567	2.9058	68.0535	12.608	0	24.99	4.6497	1.5829	32.0774	38.212	36.3516	0.7915	4.7303	0.9988	88.7114	22.146	0	15.9427	23.1396	43.8703	0	16.4326	77.8608	68.0535	19.1151	3.0122	28.3705	55.8747	66.9127	2.8935
											52	25.6163	8.0961	6.2341	46.0026	0	3.4296	20.6109	0	15.9252	6.4516	28.3909	2.8682	4.5692	25.8376	13.5367	9.9526	16.9881	7.2814	20.9638	7.2609	4.2736	18.7863	13.7143	22.2909	0	41.947	18.9806	8.3006	35.0054	12.4328	1.778	28.3909	22.8969	3.9472	23.808	24.2932	4.9458	10.0846
											54	14.5323	0.7863	0	1.3534	0.1235	0.2062	0	0.4111	7.2662	2.6278	0	0	0	20.7648	0	0.773	30.1963	19.4686	0	0.3865	0.2577	3.3602	62.3468	27.81	0	6.6931	30.3158	4.4914	0	0	14.3182	0	26.2026	0	14.9733	13.4437	3.3433	5.744
											56	10.7918	1.947	10.0172	1.2467	0	0	0	2.2967	10.4045	4.2337	10.1419	3.8876	0	0	0.2019	22.9483	18.9433	15.8785	5.1719	11.4742	8.9453	1.0845	86.0901	5.9651	0	4.512	32.0907	13.9878	5.131	0	7.2973	10.1419	6.4434	0	7.3678	7.1531	4.5462	21.0709
											58	26.4325	1.1336	0	3.9031	0.1235	0	0	0	13.2163	4.4054	8.8428	0	0	0	0	2.89	6.8511	35.2464	4.4214	1.445	0.9633	1.7728	36.0944	1.4358	0	0.8483	36.9504	14.2582	1.945	0	20.0701	8.8428	9.8572	0	7.4696	35.3519	3.8351	15.5394
											60	29.7571	0.2094	38.299	1.7523	0	0	0	0	34.0281	11.3427	5.5377	7.4066	0	0	0	22.932	15.4921	44.7088	2.7688	11.466	10.1129	0	13.1623	31.5573	0	0	17.6792	82.1885	5.6202	0	35.9355	5.5377	8.1812	0	1.2906	4.7095	16.0117	6.026
											62	218.362	78.1408	121.677	10.6748	0.214	29.762	0	86.5976	0	0	165.428	79.8343	7.5179	0	85.4939	32.6702	88.9706	98.5599	125.461	20.094	37.5015	147.728	60.9649	90.0882	33.977	0	23.4144	120.148	87.1461	73.0774	88.9951	165.428	27.589	0	155.525	169.102	113.778	50.5468
											64	95.8159	16.9299	62.3004	0	0	3.657	0	88.7681	79.0582	57.1611	57.7386	70.5225	31.1293	0	0.2047	0.2048	26.7009	19.0825	28.9716	15.667	23.5758	5.415	14.5128	31.722	0	0	31.1278	15.1625	8.7462	38.3035	59.6728	57.7386	232.965	0	1.8967	74.8379	76.4781	13.8048
											66	4.3828	2.4811	47.6875	16.0799	0	0.226	0	24.6865	26.0352	16.9825	17.0203	30.738	6.9726	53.1287	0	0	49.0056	2.5924	8.5102	3.4863	10.246	5.7699	40.9856	7.2335	0	0	40.6209	10.9283	2.1355	4.7659	12.0283	17.0203	150.626	0.6148	25.3968	80.5172	18.2747	42.3159
											68	0.4428	0	11.6646	38.8593	0.2405	0	0	0	6.0537	2.0179	41.3358	60.1716	0	68.5201	1.0301	4.8947	28.8009	8.5924	21.1829	2.4473	21.6888	0	0.2276	31.0697	0	0	44.0005	7.1096	2.7338	0	6.5246	41.3358	68.7212	9.5656	18.2522	11.8342	37.2971	9.953
											70	0	1.7624	2.0682	6.0172	0	0	0	17.2447	1.0341	6.0929	12.7652	34.6457	31.7814	0.7495	8.2379	15.2716	4.5521	0	1.2356	2.3415	23.4123	1.7048	0	11.5994	1.0307	19.3235	0	24.5897	4.7332	0	0	51.069	21.8958	12.7652	34.6457	31.7814	0.7495	8.2379
[truncated: 7 more columns]
